# Supplementary material for: Abnormal hemostatic function one year after orthotopic liver transplantation can be fully attributed to endothelial cell activation
Source: F1000Res. 2014 Jul 30;3:103. Originally published 2014 May 9. [Version 2] doi: 10.12688/f1000research.3980.2 (PMC4176425; doi:10.12688/f1000research.3980.2)
Supplement: Database containing demographic data of each patient and laboratory data of each patient and control — This file contains raw data of all laboratory measurements presented in the paper. In addition, the file contains raw demographic data of the patients as summarized in the paper in Table 1. [file f1000research-3-5207-s0000.tgz]

Archive with 1 entries (1 files):
- Database_containing_demographic_data_of_each_patient_and_laboratory_data_of_each_patient_a....sav
